# Supplementary material for: Feasibility of individualized home exercise programs for patients with head and neck cancer–study protocol and first results of a multicentre single-arm intervention trial (OSHO #94)
Source: PLoS One. 2024 Aug 22;19(8):e0301304. doi: 10.1371/journal.pone.0301304 (PMC11341025; doi:10.1371/journal.pone.0301304)
Supplement: S1 Dataset — (XLSX) [file pone.0301304.s002.xlsx]

## Sheet: Datenbank N = 25 
Code	Tumorlage	UICC Stadium	Zeit nach Diagnose	aktuelle Tumorsituation	OP	neck dissection	Bestrahlung	Primär/adjuvant	Radio-/Chemo	Radio-/Immun	sonstiges	was	MMSE	Sex	Alter	Größe [m]	Gewicht [kg]	BMI	Fam.stand	Schulabschluss	Berufsstatus	Nikotin	Alkoholkonsum	aktiv vor Erkrankung	Intervention beendet [12 Wochen]	Abbruchsgrund	3. Motivation Telefonate	6. Infos ausreichend	7. Nutzung Handbuch	Nutzung Stick	Nutzung Kleingeräte
Halle 01	Mundhöhle	IV	8	sonstiges	nein	999	nein	999	ja	nein	nein	999	30	weiblich	61	1.61	47.9	18.4792	verheiratet/mit festem Partner zusammenlebend	Fachoberschule	berufstätig	Ex-Raucher	0	nein	ja	999	etwas	ja	ja	ja	nein
Halle 02	Oropharynx	I	36	komplette Remission	ja	ja	nein	999	ja	nein	nein	999	29	männlich	59	1.68	63	22.3214	ledig/alleinstehend	Fachoberschule	Rente /pensioniert	Nichtraucher	1	ja	ja	999	sehr	ja	ja	ja	ja
Halle 03	Larynx	I	15	komplette Remission	ja	nein	nein	999	nein	nein	nein	999	30	weiblich	66	1.72	77	26.0276	verheiratet/mit festem Partner zusammenlebend	Fachoberschule	Rente /pensioniert	Nichtraucher	1	ja	ja	999	ziemlich	ja	ja	ja	ja
Halle 04	Hypopharynx	IV	101	komplette Remission	ja	ja	ja	adjuvant	nein	nein	nein	999	28	männlich	85	1.76	69	22.2753	verheiratet/mit festem Partner zusammenlebend	Abitur	Rente /pensioniert	Nichtraucher	1	nein	ja	999	sehr	ja	ja	nein	ja
Halle 05	Mundhöhle	I	173	komplette Remission	ja	ja	nein	999	ja	nein	nein	999	29	weiblich	71	1.64	50	18.5901	verheiratet/mit festem Partner zusammenlebend	mittlere Reife/Realschule/POS	Rente /pensioniert	Ex-Raucher	0	ja	ja	OP noch vor Ausgangsuntersuchung
Halle 06	Mundhöhle	III	12	komplette Remission	ja	ja	ja	adjuvant	nein	nein	nein	999	30	männlich	70	1.74	73	24.1115	verheiratet/mit festem Partner zusammenlebend	Abitur	Rente /pensioniert	Ex-Raucher	0	ja	ja	999	etwas	ja	ja	nein	ja
Halle 08	Speichldrüsen (Parotis)	I	21	komplette Remission	ja	nein	nein	999	nein	nein	nein	999	30	weiblich	20	1.62	55	20.9572	ledig/alleinstehend	mittlere Reife/Realschule/POS	sonstiges	Nichtraucher	1	ja	ja	999	ziemlich	ja	ja	ja	ja
Halle 09	Nasopharynx	IV	59	komplette Remission	ja	ja	ja	adjuvant	nein	nein	nein	999	30	weiblich	52	1.68	76.8	27.2109	ledig/alleinstehend	mittlere Reife/Realschule/POS	berufstätig	Nichtraucher	1	nein	ja	999	sehr	ja	ja	ja	ja
Rostock 02	CUP	IV	32	komplette Remission	ja	ja	ja	adjuvant	nein	nein	nein	999	30	weiblich	61	1.65	63	23.1405	verheiratet/mit festem Partner zusammenlebend	Fachoberschule	Rente /pensioniert	Nichtraucher	1	ja	ja	999	nein	ja	nein	ja	ja
Rostock 03	Larynx	I	38	sonstiges	ja	ja	ja	adjuvant	nein	nein	ja	PD-1 Antikörpertherapie	30	männlich	68	1.88	74	20.9371	verheiratet/mit festem Partner zusammenlebend	Abitur	Rente /pensioniert	Nichtraucher	0	ja	ja	999	sehr	ja	ja	ja	ja
Rostock 04	Larynx	I	176	komplette Remission	ja	nein	nein	999	nein	nein	ja	def. Radiochemotherapie	29	männlich	78	1.8	86	26.5432	ledig/alleinstehend	Volks-/Hauptschule	Rente /pensioniert	Ex-Raucher	1	nein	nein	Nieren OP, schlechter AZ
Rostock 05	Speichldrüsen (Parotis)	II	102	komplette Remission	ja	ja	nein	999	nein	nein	nein	999	29	männlich	63	1.74	82	27.0842	verheiratet/mit festem Partner zusammenlebend	Abitur	Rente /pensioniert	Ex-Raucher	0	ja	ja	999	ziemlich	ja	nein	ja	ja
Rostock 06	Oropharynx	I	24	komplette Remission	ja	ja	nein	999	nein	nein	nein	999	30	männlich	66	1.78	109	34.4022	verheiratet/mit festem Partner zusammenlebend	mittlere Reife/Realschule/POS	Rente /pensioniert	Ex-Raucher	1	ja	ja	999	etwas	ja	nein	ja	ja
Rostock 07	Oropharynx	IV	24	komplette Remission	ja	nein	ja	adjuvant	nein	nein	nein	999	30	weiblich	65	1.68	60	21.2585	ledig/alleinstehend	Abitur	Rente /pensioniert	Nichtraucher	1	ja	nein	unklare Befunde und psychische Belastung
Rostock 10	Speichldrüsen (Parotis)	III	44	komplette Remission	ja	ja	ja	adjuvant	nein	nein	nein	999	29	männlich	84	1.7	77	26.6436	verheiratet/mit festem Partner zusammenlebend	Volks-/Hauptschule	Rente /pensioniert	Nichtraucher	1	ja	ja	999	nein	ja	ja	nein	nein
Rostock 11	Hypopharynx	III	165	komplette Remission	ja	nein	ja	primär	nein	nein	nein	999	28	weiblich	79	1.54	42	17.7096	verheiratet/mit festem Partner zusammenlebend	Volks-/Hauptschule	Rente /pensioniert	Ex-Raucher	0	nein	ja	999	ziemlich	ja	nein	ja	ja
Rostock 12	Mundhöhle	IV	99	komplette Remission	ja	ja	ja	adjuvant	ja	nein	nein	999	30	weiblich	65	1.72	94	31.7739	verheiratet/mit festem Partner zusammenlebend	Abitur	Rente /pensioniert	Nichtraucher	1	ja	ja	999	etwas	ja	ja	ja	ja
Rostock 13	Mundhöhle	III	24	komplette Remission	ja	ja	ja	adjuvant	nein	nein	nein	999	30	weiblich	65	1.66	58	21.048	verheiratet/mit festem Partner zusammenlebend	Abitur	Rente /pensioniert	Nichtraucher	1	ja	ja	999	etwas	ja	ja	ja	nein
Rostock 14	Mundhöhle	IV	3	komplette Remission	ja	ja	nein	999	nein	nein	nein	999	29	weiblich	72	1.8	77	23.7654	ledig/alleinstehend	Abitur	Rente /pensioniert	Nichtraucher	1	ja	ja	999	nein	ja	ja	nein	ja
Rostock 15	Oropharynx	IV	41	komplette Remission	nein	999	nein	999	ja	nein	nein	999	30	männlich	77	1.83	94	28.0689	verheiratet/mit festem Partner zusammenlebend	Abitur	Rente /pensioniert	Raucher	1	ja	ja	999	sehr	ja	ja	nein	ja
Rostock 16	Mundhöhle	I	9	komplette Remission	ja	ja	nein	999	nein	nein	nein	999	30	weiblich	47	1.67	69.75	25.0099	ledig/alleinstehend	mittlere Reife/Realschule/POS	berufstätig	Ex-Raucher	1	nein	ja	999	etwas	ja	ja	nein	ja
Rostock 17	Oropharynx	IV	7	komplette Remission	nein	999	nein	999	ja	nein	nein	999	29	männlich	59	1.87	76	21.7335	ledig/alleinstehend	Volks-/Hauptschule	berufstätig	Raucher	0	nein	ja	999	sehr	ja	nein	ja	ja
Rostock 18	Oropharynx	II	6	komplette Remission	ja	ja	ja	adjuvant	nein	nein	ja	Cisplatin	29	männlich	67	1.74	72	23.7812	verheiratet/mit festem Partner zusammenlebend	Abitur	Rente /pensioniert	Ex-Raucher	1	ja	ja	999	etwas	ja	ja	nein	ja
Rostock 19	Oropharynx	IV	183	komplette Remission	ja	ja	ja	primär	nein	nein	nein	999	27	männlich	71	1.86	88	25.4365	verheiratet/mit festem Partner zusammenlebend	Abitur	Rente /pensioniert	Nichtraucher	1	ja	nein	Op mit Komplikationen
Rostock 20	Oropharynx	I	53	komplette Remission	ja	ja	nein	999	ja	nein	nein	999	30	männlich	75	1.9	100	27.7008	verheiratet/mit festem Partner zusammenlebend	Volks-/Hauptschule	Rente /pensioniert	Nichtraucher	0	ja	ja	999	ziemlich	ja	ja	nein	ja

## Sheet: Adverse Events
Code	Auftreten Advers Events	Häufigkeit	Was
Rostock 02	nein	0
Rostock 03	nein	0
Rostock 05	nein	0
Rostock 06	nein	0
Rostock 10	nein	0
Rostock 11	nein	0
Rostock 12	ja	1	Achillessehnenprobleme
Rostock 13	nein	0
Rostock 14	nein	0
Rostock 15	nein	0
Rostock 16	ja	1	Knieschmerz nach 1. Training bei Belastung
Rostock 17	nein	0
Rostock 18	nein	0
Rostock 20	nein	0
Halle 01	ja	1	Schulterschmerz re.
Halle 02	nein	0
Halle 03	nein	0
Halle 04	nein	0
Halle 06	nein	0
Halle 08	nein	0
Halle 09	nein	0

## Sheet: Trainingsumfänge N = 21
Code	TE individuell 1-12	TU individuell 1-12 [min]	TE Ausdauer 1-12	TU Ausdauer 1-12 [min]	TE gesamt 1-12	TU gesamt 1-12 [min]
Rostock 02	1.92308	65.5833	2.5	183.333	4.58333	248.917
Rostock 03	6.83333	256.25	4.91667	496.667	11.75	752.917
Rostock 05	3.25	85.4167	2.16667	94.5833	5.41667	180
Rostock 06	2.5	95.4167	5.75	396.25	8.25	491.667
Rostock 10	2	40	0.25	22.5	2.25	62.5
Rostock 11	5.83333	96.4167	3	156.25	8.83333	252.667
Rostock 12	2.66667	118.333	5	338.5	7.66667	456.833
Rostock 13	6.75	140	1.58333	112.333	8.33333	252.333
Rostock 14	4.25	79.5833	3.08333	225.833	7.33333	305.417
Rostock 15	5.83333	221.25	0	0	5.83333	221.25
Rostock 16	1.27273	35.4545
Rostock 17	3.16667	98.3333	0.25	15	3.41667	113.333
Rostock 18	1.66667	92.0833	2.83333	168.75	4.5	260.833
Rostock 20	5.6	170.333	4.08333	61.25	11.0833	274.167
Halle 01	3	112.5	2	182.917	5	295.417
Halle 02	3.44444	150.278	6.22222	310	9.33333	345.208
Halle 03	4.25	132.917	2	165.833	6.25	298.75
Halle 04	5.41667	97.0833	6.66667	225.833	12.0833	322.917
Halle 06	6.5	179.583	6.58333	445	13.0833	624.583
Halle 08	4.84615	304.467	0.333333	30	4.5	160.833
Halle 09	2.46154	57.5385	2.66667	129.167	4.75	164
